# Supplementary material for: Small Molecule Receptor Binding Inhibitors with In Vivo Efficacy against Botulinum Neurotoxin Serotypes A and E
Source: Int J Mol Sci. 2021 Aug 9;22(16):8577. doi: 10.3390/ijms22168577 (PMC8395308; doi:10.3390/ijms22168577)
Supplement: Supplementary file 1 [file ijms-22-08577-s001.zip]

Archive with 1 entries (1 files):
- ijms-1278902-supplementary.pdf
